# Supplementary material for: Determinants of SARS-CoV-2 Impacts on Small-Scale Commercial Broiler Production Systems in Egypt: Implications for Mitigation Strategies
Source: Animals (Basel). 2021 May 10;11(5):1354. doi: 10.3390/ani11051354 (PMC8151507; doi:10.3390/ani11051354)
Supplement: Supplementary file 1 [file animals-11-01354-s001.zip]

Archive with 1 entries (1 files):
- animals-1199668-supplementary.pdf
